# Supplementary material for: Impact of the Deletion of Genes of the Nitrogen Metabolism on Triacylglycerol, Cardiolipin and Actinorhodin Biosynthesis in Streptomyces coelicolor
Source: Microorganisms. 2024 Jul 30;12(8):1560. doi: 10.3390/microorganisms12081560 (PMC11356632; doi:10.3390/microorganisms12081560)
Supplement: Supplementary file 1 [file microorganisms-12-01560-s001.zip]

Archive with 1 entries (1 files):
- microorganisms-3138058-supplementary.pdf
